# Supplementary material for: Antidiabetic agent use and clinical outcomes in patients with diabetes hospitalized for COVID-19: a systematic review and meta-analysis
Source: Front Endocrinol (Lausanne). 2025 Jan 6;15:1482853. doi: 10.3389/fendo.2024.1482853 (PMC11743176; doi:10.3389/fendo.2024.1482853)
Supplement: Supplementary file 1 [file Table1.xlsx]

## Sheet: Final sorted studies for inclus
Title	Author	PMID	Year	Country/Setting	Study purpose/aim/research question	Study Design	Methodology	Study sample	Population demographics	Covid-19 sample	Diabetes type	Intervention	Control	Outcome(s)	Outcome(s)2	Outcome(s)3	Key points	Limitations
A Randomized Clinical Trial of Linagliptin vs. Standard of Care in Patients Hospitalized With Diabetes and COVID-19	Abuhasira, R.; Ayalon-Dangur, I.; Zaslavsky, N.; Koren, R.; Keller, M.; Dicker, D.; Grossman, A.	PMID: 35002970	2021	Israel	to assess the safety and efficacy of linagliptin vs. standard therapy in hospitalized patients with diabetes and COVID-19.	multicenter, open-label randomized clinical trial	RCT	Total (N=64), linagliptin (n=32), standard of care (n=32)	All patients: Age 66.95 ± 13.93, M 38 (59.38%)	PCR	T2DM	DPP-4 - linagliptin	standard of care	A total of 26 patients (81.3%) in the linagliptin group and 23 (71.9%) in the standard of care group showed clinical improvement, i.e., 2-point reduction in the WHO scale, within 28 days of randomization	The time to improvement was also similar between the groups—median time of 7 days (interquartile range (IQR) 3.5– 15) in the linagliptin group compared with 8 days (IQR 3.5–28) in the standard of care group (hazard ratio, 1.22; 95% CI, 0.70– 2.15; p = 0.49	There were no major differences in the rate of ICU admission between the groups, with 7 (21.9%) in the linagliptin group and 4 (12.5%) in the standard of care group (odds ratio, 1.96; 95% CI, 0.51–7.50) All-cause mortality at 28 days was 7 (21.9%) and 9 (28.1%) in the linagliptin and standard of care groups, respectively (odds ratio, 0.72; 95% CI, 0.23–2.23). The length of hospitalization was als…		The first limitation is the sample size and the premature discontinuation of the trial due to the end of the COVID-19 outbreak in Israel (27, 28). This makes our study underpowered to detect possible differences in the primary outcome and in mortality. The second limitation is the fact that the trial was open-label.
Sitagliptin Treatment at the Time of Hospitalization Was Associated With Reduced Mortality in Patients With Type 2 Diabetes and COVID-19: a Multicenter, Case-Control, Retrospective, Observational Study	Sebastiano Bruno Solerte, Francesca D'Addio, Roberto Trevisan, et al.	PMID: 32994187	2020	Italy	whether sitagliptin, the DPP-4 inhibitor with higher selectivity for CD26, may be beneficial in treating COVID-19, particularly in patients with type 2 diabetes who appear to be at high risk of mortality and of cardiorenal or cerebrovascular complications	Case control retrospective observational study	Retrospective	N=338 Of the 338 patients included in the study, 169 were treated with sitagliptin and 169 were not	Standard of care: Age 69 (1), M 68%, Sitagliptin: Age 69 (0.9), M 73%	PCR	T2DM	DPP4i (Sitagliptin) and insulin	1:1 match of untreated control subjects (subjects were given standard of care, insulin)	The use of sitagliptin at the time of hospitalization was associated with a reduced mortality (Table 2). A total of 31 out of 169 (18%) patients died in the sitagliptin-treated group as compared with 63 out of 169 (37%) patients in the control group (P 5 0.0001).	A time to clinical end point (death/ discharge) analysis also confirmed better outcomes in the sitagliptin-treated patient group as compared with the standard-ofcaregroupin theoverallpopulation studied (hazard ratio [HR] 0.44 [95% CI 0.29–0.66]; P 5 0.0001)	mean blood glucose level measured during the hospitalization and demonstrated that it was lower in the sitagliptin-treated patients as compared with the standard-of-care group	Type 2 diabetes was a known diagnosis in 322 (95%) patients, while in 16 patients (5%), type 2 diabetes was diagnosed during hospitalization through routine metabolic screening. no difference between the groups as far as units of insulin required received daily. The use of sitagliptin was associated with a decreased risk for the need of mechanical ventilation as compared with treatment with the s…	We acknowledge that our study has several shortcomings, including the nonrandomized uncontrolled design, a slight increase in some of the inflammatory markers detected at baseline in the standard-of-care group as compared with the sitagliptin-treated patients, and the lack of some clinical data that were not available for all patients included in the analysis. In particular, data for mechanical v…
No significant association between dipeptidyl peptidase-4 inhibitors and adverse outcomes of COVID-19	Jianghua Zhou, Bin Wu, Wenxin Wang, et al.	PMID: 33344548	2020	China	To investigate the potential impacts of DPP4i drugs on COVID-19 among patients with DM	Retrospective analysis	Retrospective	N=2563 patients with type 2 DM who were hospitalized with COVID-19 n=142 DPP4i	DPP4i group median age 63 (55.5-67) 57% male gender female gender 54 Non-DPP4i median age 64 (56-69) male gender 159 female gender 174	Chest CT or PCR	T2DM	n=142 DPP4i	n=1115 non-DPP4i oral antidiabetic drugs	No significant assocation between taking DPP4i vs other oral hypoglycemic drugs regarding the incidene or risk of 28 day all cause death	Incidene of shock, ARDS, or acute organ (kidney, liver, cardiac) injuries were comparable between DPP4i and non-DPP4i groups	Glucose and inflammatory regulation were kept approxmately equilvalent between DPP4i and non-DPP4i groups	No substantial side effects on uncontrolled glycemia or acidosis due to DPP4i application compared to non-DPP4i agents	Data was collected from hospitalized patients thus the assocations of DPP4i drugs with Covid-19 related adverse effects may not be applicable to outpatients with diabetes for for ethnically or geographical diverse populations. Prehospitalization data regarding hypoglycemic agents was not fully completed bc of the the retrospective study design. the sample size of the DPP4i users was relatively sm…
COVID-19 and Risk of Acute Ischemic Stroke and Acute Lung Injury in Patients With Type II Diabetes Mellitus: The Anti-inflammatory Role of Metformin	Al-kuraishy, H. M.; Al-Gareeb, A. I.; Alblihed, M.; Cruz-Martins, N.; Batiha, G. E.	PMID: 33718411	2021	Iraq	this study was aimed to illustrate the potential and bidirectional effect of metformin on both AIS and ALI in T2DM patients with COVID-19.	retrospective cohort study	Retrospective	Patients (N=42). No metformin (n=20) Metformin (n=22) control (n=21)	Control Age 48.08 ± 6.51, M 14 (66.67). DM Age 47.28 ± 6.73, M 30 (71.42)	PCR	T2DM	Metformin	No Metformin	Ferritin serum level was lower in metformin-treated patients compared to non-metformin treated patients (365.93 ± 17.41 vs. 475.92 ± 22.78 ng/mL, p = 0.0001). CRP, LDH, and D-dimer serum levels were also lowered in metformin-treated patients compared to non-metformin treated patients (p = 0.0001). In addition, lung CT scan scores of COVID-19 patients was 30.62 ± 10.64 for metformin and 36.31 ± 5.…				Small sample size , etrospective nature, so that long-term outcomes were not determined. In addition, gender differences were not evaluated since most recruited patients were males. The level of soluble ACE2 serum level was also not determined
Risk of Metformin in Patients With Type 2 Diabetes With COVID-19: A Preliminary Retrospective Report	Gao, Y.; Liu, T.; Zhong, W.; Liu, R.; Zhou, H.; Huang, W.; Zhang, W.	PMID: 32955785	2020	China	This study aimed to determine the effect of metformin on disease severity. The authors aimed to assess the association between metformin and life-threatening complications by conducting a comparison on patients with COVID-19 with diabetes between metformin users and nonusers	Retrospective analysis	Retrospective	N=110 n=56 metformin group n=54 control group	median age 65 (IQR 58–74) Metformin group: Age 14.8% < 50, 85.2% > 50, Female 60.7%, Male 39.3% Non-metformin group age: 9.3% < 50, 90.7% > 50, Female 55.6%, Male 44.4%	Chest CT or PCR	T2DM	Metformin	No metformin	Only four patients (7.4%) treated with non-metformin had been admitted to the ICU due to life-threatening complications, compared with 16 patients (28.6%) of metformin users (P = 0.004)	Of 56 metformin users, 15 patients (26.8%) had developed to life-threatening complications during hospitalization. . After adjusting for age, sex, blood glucose, and LDH levels, the risk of life-threatening complications was higher in patients treated with metformin (adjusted odds ratio: 3.964, 95% confidence interval 1.034–15.194, P = 0.045).			sample sizes were relatively small, only 110 patients with diabetes were involved in our study. Our study was also limited as some patients were not discharged who had been classified according to the most severe assessment during their hospitalization
Metformin Is Associated with Higher Incidence of Acidosis, but Not Mortality, in Individuals with COVID-19 and Pre-existing Type 2 Diabetes	Cheng, X.; Liu, Y. M.; Li, H.; Zhang, X.; Lei, F.; Qin, J. J.; Chen, Z.; Deng, K. Q.; Lin, L.; Chen, M. M.; Song, X.; Xia, M.; Huang, X.; Liu, W.; Cai, J.; Zhang, X. J.; Zhou, F.; Zhang, P.; Wang, Y.; Ma, X.; Xu, Q.; Yang, J.; Ye, P.; Mao, W.; Huang, X.; Xia, J.; Zhang, B. H.; Guo, J.; Zhu, L.; Lu, Z.; Yuan, Y.; Wei, X.; She, Z. G.; Ji, Y. X.; Li, H.	PMID: 32861268	2020	China	to investigate whether metformin use should be recommended or discontinued in individuals with COVID-19 and pre-existing T2D by analyzing information on the clinical impact of its usage in the context of COVID-19	multi-center retrospective cohort study	Retrospective	N=1213, metformin n=628, non-metformin n=535	Metformin: median age 62 (IQR 55-68), 53.8% male non-metformin: median age 64 (IQR 58-70), 49.9% male	Chest CT or PCR	T2DM	Metformin	Non-metformin group (other antidiabetic drugs; exluding insulin-only users)	the risks for both lactic acidosis (adjusted HR, 4.66; 95% CI, 1.45–14.99; p = 0.010) and acidosis (adjusted HR, 2.45; 95% CI, 1.08–5.54; p = 0.032) were significantly higher in the metformin group than that in the non-metformin group. metformin use at 2 % dose < 3 g/day was significantly associated with an increased incidence of developing lactic acidosis (OR, 22.57; 95% CI, 1.99–256.71; p = 0.0…	there was no difference between the durations of hospitalization in the metformin and the non-metformin users (21 days versus 21 days, p = 0.687),	e incidence of heart failure was significantly lower in the metformin group compared to the non-metformin group (adjusted HR, 0.61; 95% CI, 0.43–0.87; p = 0.006) (Table 4). The incidence of ARDS was also significantly lower in the metformin group compared to the non-metformin groups (adjusted HR, 0.66; 95% CI, 0.46–0.96; p = 0.028). indicators for cardiac injury (CK-MB) and heart failure (B type …	metformin use is associated with increased incidence of acidosis, but not mortality, in individuals with COVID-19 and pre-existing T2D. The association between metformin use and acidosis is significantly correlated with the high dose of metformin, lower kidney function, and severity of COVID-19	First, all data were collected from the individuals admitted in hospitals in Hubei Province, China. Hence, the impact of metformin use on the prognosis of COVID-19 individuals with pre-existing T2D might be different in the outpatient setting or geographically or ethnically diverse cohorts. Second, the pre-hospitalization medication was not available under the urgent circumstance of the COVID-19 …
Effects of metformin, insulin on COVID-19 patients with pre-existed type 2 diabetes: A multicentral retrospective study	Cheng, X.; Xin, S.; Chen, Y.; Li, L.; Chen, W.; Li, W.; Zhou, B.; Li, C.; Gong, Y.; Li, F.; Duan, P.; Zhou, X.	PMID: 33745895	2021	China	aim to gain further insight into metformin and insulin in both pre-admission and in-hospital usage in COVID-19 patients with pre-existed type 2 diabetes.	Multicenter retrospective study	Retrospective	N=45, Metformin (n=22), Insulin (n=23)	Age 56.0 (45.8–64.2), M 29 (54.0)	Chest CT or PCR	T2DM	Metformin	Insulin	after the non-divergent baseline, lower CK-MB, LDH, and ddimer, but higher urea levels were observed in hospital metformin users at the endpoint	Higher blood glucose (11.03 mmol/L, [IQR 9.06–15.74] vs. 8.30 mmol/L [IQR 6.48–10.16], adjust P = 0.003) was seen in insulin users.	After adjusting the age and blood glucose, patients in the insulin group had lower AST levels than those of the non-insulin group	Regarding the clinical observations and outcomes, after adjusting the age and blood glucose, no difference was seen in fever days, hospital LOS and outcomes between in-hospital non-metformin and metformin users (adjust P > 0.05). longer fever days (5.0 days [IQR 1.0–12.5] vs. 2.0 days [IQR 0.0–3.0], adjust P = 0.010), higher rate of invasive ventilation (8 [34.8%] vs. 1 [3.7%], adjust P = 0.043) …	due to the limitation of diabetes samples, our results may have been obtained by chance; the results must be confirmed in a more extensive study. Second, the complexity of anti-diabetic agents, purely single antidiabetic medicine groups or purely pre-admission/in-hospital antidiabetic medicine groups were hard to achieve, and the results might be confounded by other antidiabetic medicine. Last, d…
Association of metformin with mortality or ARDS in patients with COVID-19 and type 2 diabetes: A retrospective cohort study	Chen, Z.; Jiang, N.; Liu, L.; Yin, X.; Yang, H.; Tan, X.; Wang, J.; Li, H.; Tian, M.; Lu, Z.; Xiong, N.; Gong, Y.	PMID: 33310173	2021	China	To analyze the effect of metformin in patients with COVID-19 and diabetes on the 30 day all cause mortality and incidence of ARDS	multi-center retrospective cohort study	Retrospective	N=417	unmatched metformin group n=328: age 64 sex F 51%,M 51% matched metformin group n=148 age 65, F 55.4% M 44.6% unmatched non-metformin group n=228 age 67 M 54.8% F 45.2% matched non-metformin group n=74 age 65.5 M 50% F 50%	Chest CT or PCR	T2DM	Metformin	Non-metformin group (other antidiabetic drugs)	Incidene of ARDS: metformin group was significantly lower than the non-metformin group (8% vs 19.1%)	30-day all cause mortality: Lower in the metformin group 3% vs non-metformin group 11% although this was not significant			HbA1c was missing in 56.2% of the indiviuals in this study, data missing on metformin treatment prior to hospitalization and duration of DM may cause some biases of the research results, ARDS was obtained by discharge diagnosis, therefore hard to classify according to Berlin classification
Metformin Treatment Was Associated with Decreased Mortality in COVID-19 Patients with Diabetes in a Retrospective Analysis	Luo, P.; Qiu, L.; Liu, Y.; Liu, X. L.; Zheng, J. L.; Xue, H. Y.; Liu, W. H.; Liu, D.; Li, J.	PMID: 32446312	2020	China	the authors aimed to identify the role of metformin as a host-directed therapy in COVID-19 by comparing the outcome of metformin users and nonusers in these COVID-19 patients with diabetic complications	Retrospective study	Retrospective	N=283 Metformin group (n=104), non metformin group (n=179)	Metformin group: Age 63 (55.8-68.3), M 51% Non-metformin group: Age 65 (57.5-71), M 57.5%	Chest CT or PCR	T2DM	Metformin	No metformin	In-hospital mortality of 2.9% (3/104) in the metformin group was markedly decreased compared with the mortality of 12.3% (22/179) in the no-metformin group (P = 0.01)	The length of hospital stay did not differ between the two groups (21.0 days for metformin versus 19.5 days for no metformin, P = 0.74).
Metformin use and mortality and length of stay among hospitalized patients with type 2 diabetes and COVID-19: A multiracial, multiethnic, urban observational study	Miao, E.; Zhang, K.; Liu, J.; Lin, J.; Yoo, D.; George, C.	PMID: 36440189	2022	USA	it is important to reproduce the studies of COVID-19 and metformin use in a multiracial, multiethnic population conducted a retrospective study .to compare in-hospital mortality and length-of-stay (LOS) at a major academic center in the Bronx, New York.	Retrospective analysis	Retrospective	Total (N=4462), Metformin group (n=1021), no metformin (n=3441)	Total: age 64.38 (16.19), M 2367 (53.1), Race: white 461 (11.3), black 1681 (41.3), Asian 111 (2.7), Other 1822 (44.7) Ethnicity: hispanic 1659 (41.5) not hispanic 2341 (58.5)	PCR	T2DM	Metformin	No metformin	Overall, there were no statistically significant differences in in-hospital mortality or length of stay (LOS) between metformin and non-metformin groups.				Due to the retrospective nature of our study, there may have been inconsistencies in provider medication reconciliation, limiting reliability of chart documentation. Information including metformin dose, formulation, adherence, and duration of use were unable to be obtained from chart review. Many variables including smoking status, diabetes duration, and mean blood glucose levels were not collec…
Association between metformin use and mortality among patients with type 2 diabetes mellitus hospitalized for covid-19 infection	Ong, A. N.; Tan, C. C.; Cañete, M. T.; Lim, B. A.; Robles, J.	PMID: 34966196	2021	Phillippines	This study aimed to determine an association between metformin use and mortality among patients with type 2 diabetes mellitus hospitalized for COVID-19 infection.	cross sectional analysis	Retrospective	N=355 Metformin users (n=186) Metformin non-users (n=169) Of the 355 persons with type 2 diabetes, 186 (52.4%) were metformin users, further categorized into home metformin users (n=109, 30.7%), in-hospital metformin users (n=40, 11.3%), and mixed home/in-hospital metformin users (n=37, 10.4%).	Metformin users: Age 61.61 (11.555), M 58.6%) , Filipino Metformin non-users: Age 63.91 (2.837) M 52.7%, Filipino	PCR	T2DM	Metformin	no metformin	In-hospital metformin users (p=0.002; OR=0.103) and mixed home/ in-hospital metformin users (p=0.005; OR=0.173) were also associated with lower odds for mortality compared to non-users			For most outcomes it is unclear if it is specific to inpatient metformin use or overall metformin use.	Most patients in our study population had moderate disease. Therefore, our study results may not apply to patients with severe or critical COVID-19 infection. We only collected data from admitted Filipinos with type 2 diabetes, and results may differ in the outpatient setting and among different ethnicities or races. The duration of metformin intake is not specified in this study. Compliance with…
Metformin Use in Relation to Clinical Outcomes and Hyperinflammatory Syndrome Among COVID-19 Patients With Type 2 Diabetes: A Propensity Score Analysis of a Territory-Wide Cohort	Wong, C. K. H.; Lui, D. T. W.; Lui, A. Y. C.; Low, M. C. H.; Kwok, A. C. Y.; Lau, K. T. K.; Au, I. C. H.; Xiong, X.; Chung, M. S. H.; Lau, E. H. Y.; Cowling, B. J.	PMID: 35321338	2022	China	to evaluate the impact of metformin use in relation to clinical outcomes, hyperinflammatory syndrome, and viral loads	retrospective, territory-wide cohort study	Retrospective	N= 1214, metformin users n=368, non-users n=428	mean age 64 (metformin), 67.5 (control) 53.2% male (metformin), 42.8% male (control)	PCR	T2DM	metformin from 90 days prior to admission to the day of discharge	metformin non-users	There were 97.1% of patients achieving clinical improvement in the metformin group and 80.4% in the control group. (defined as a reduction of at least one point on the WHO Clinical Progression Scale)	Metformin use was associated with significantly higher odds of clinical improvement compared with control (OR: 2.74, 95% CI 1.31 to 5.71, p = 0.009), in addition to hospital discharge (OR: 2.26, 95% CI 1.24 to 4.12, p = 0.009) and recovery (OR: 2.54, 95% CI 1.34 to 4.80, p = 0.005). Besides, metformin users had a significantly shorter length of hospital stay compared with their control counterpar…	mean WHO Clinical Progression Scale scores were significantly lower among metformin users compared with non-users since day 15 (2.91 vs. 3.45, p < 0.001; day 30: 1.49 vs. 2.53, p < 0.001; day 60: 0.99 vs. 1.88, p = 0.001; day 90: 0.83 vs. 1.69, p = 0.002).	In this retrospective, territory-wide cohort of T2DM patients hospitalized with COVID-19, metformin users were found to have significantly greater odds of clinical improvement, hospital discharge, and recovery, as well as a shorter length of hospital stay compared with their control counterparts. Despite significantly increased odds of acidosis, metformin use was associated with lower odds of mor…	due to its observational nature, residual confounding might not have been fully addressed after propensity score weighting. Secondly, our patient cohort consisted of mainly Chinese and cases of moderate COVID-19, which will likely undermine the generalizability of our results to other populations or healthcare settings. Lastly, due to limited sample size of cases of “acidosis,” the breakdown of t…
Outcome and death risk of diabetes patients with Covid-19 receiving pre-hospital and in-hospital metformin therapies	Tamura, R. E.; Said, S. M.; de Freitas, L. M.; Rubio, I. G. S.	PMID: 34256824	2021	Brazil	The authors' aim in this study was to evaluate death and intubation outcomes and risk factors associated with COVID-19, and treatment options focusing on diabetes patients and the use of metformin pre-admission and during hospitalization.	monocentric retrospective study	Retrospective	N= 1170, we selected 1083 patients aged 29 years old or higher and grouped in diabetic (n=188) and non-diabetic (n=895).	Gender M 52.8% F 47.2%, Age < 29 7.4%, 29-59 60.9%, > 60 31.6% type I and II diabetes patients were included (type I n=5; type II n=183)	PCR	T1DM and T2DM	Metformin	Non-metformin	we observed a signifcative reduction of mortality in the met-group when compared with non-met-group (3.5% vs 20.5%, p=0.0002).	in-hospital metformin therapy was associated only with reduced hypertension and CKD. When the clinical characteristics were investigated, the metformin users only showed reduction in the in-hospital time of insulin therapy and frequency of patients that used prisma [3 days (1–42) vs 15.5 days (1–98), p=0.019]; (3.6% vs 15.1%, p=0.011), respectively	Reduced mortality was observed between pre-hospital met-users and not-met-users (5.2% vs 18.1%, p=0.004), however, these values were infuenced by in-hospital metformin therapy. Comparing only the patients that did not receive in-hospital metformin, there was no diferences in mortality rates between these groups (21.1% vs 20.4%, p=0.9). Indicating that even though pre-hospital metformin use may im…		It involves only one center, but it has a good test number subjects and statistical power. Still, not all drugs used by the patients pre- or in-hospital were listed, and despite our focus on metformin use one cannot exclude the influence of other treatments in the outcomes.
Factors influencing on development of COVID-19 pneumonia and association with oral anti-diabetic drugs in hospitalized patients with diabetes mellitus	Elibol, A.; Eren, D.; Erdoğan, M. D.; Elmaağaç, M.; Dizdar, O. S.; Çelik, İ; Günal, A. İ	PMID: 34376379	2021	Turkey	To assess factors affecting development of COVID-19 pneumonia and its relationship with oral antidiabetic drugs in hospitalized patients with diabetes	single center cross sectional study	Retrospective	N=432	Age 63.3 (10.3), male gender 197 (45.6%), female gender 235 (54.4%),	Chest CT or PCR	T2DM	DPP4i, sulfonylureas, biguanides, SGLT2i, glitazones		161 (37.3%) were admitted to the ICU	Pneumonia was present in 386 patients (89.4%) - DPP4i and SLGT-2i use was significantly more common among diabetes patients with pneumonia	No oral anti-diabetics was found to be associated with COVID-19 related death		HbA1c values were missing for some of the subjects thus the analysis regarding assocation between glycemic control and severity and mortality of COVID-19 is limited. Also unable to totally exclude age effect on the relationship betweel pneumonia and oral anti-diabetics
Insulin Treatment Is Associated with Increased Mortality in Patients with COVID-19 and Type 2 Diabetes	Yu, B.; Li, C.; Sun, Y.; Wang, D. W.	PMID: 33248471	2021	China	to evaluate the efficacy of different anti-diabetic regimens based on the clinical outcomes of patients with COVID-19 and T2D and to provide clinical evidence to address the question of whether insulin treatment is beneficial or harmful for these patients	single-center retrospective cohort study	Retrospective	N= 689, insulin n=346, non-insulin n=343	Median age 66 (IQR 57-73) 30% <60 years old, 70% >60 years old 52.8% male	Chest CT or PCR	T2DM	(Insulin group) insulin alone or with other anti-diabetic medications for at least 3 days	(Non-insulin group) with or without other antidiabetic drugs but without insulin	a total of 106 patients died (mortality 15.4%), including 94 out of 346 in the Insulin group (27.2%) and 12 out of 343 in the Non-insulin group (3.5%, chi-square test, p < 0.001). The median hospital stay durations were 22 days for the Insulin group and 20 days for the Non-insulin group (p = 0.431) (Table 4). However, for discharged patients, median hospitalization time was significantly longer f…	Except for acute liver injury, the incidences of all other secondary outcomes, including acute cardiac injury, acute kidney injury, invasive mechanical ventilation, transferring to intensive care unit, and episodes of hypoglycemia, were all higher in the patients treated with insulin compared with those without insulin treatment. In propensity score-matched subcohorts, the statistical differences…	we observed a consistently higher mortality in insulin-treated patients than patients receiving other anti-diabetic treatments, including metformin, a-glucosidase inhibitors, sulfonylureas, and DPP-4 inhibitors. More importantly, in the subcohort of patients after propensity score matching with comparable baseline characteristics, the results showed insulin treatment was still significantly assoc…	insulin treatment was associated with significantly increased mortality, and a similar association was observed in different subgroups stratified according to baseline characteristics, diabetic treatment options, and history of diabetic status. Furthermore, among the critically ill patients with COVID-19 and T2D, insulin treatment was also associated with increased mortality. Further, we found th…	patients between the two groups were not strictly matched and some clinical data were missing. Between the Insulin and Non-insulin groups, there were significant differences in several baseline characteristics and laboratory indices at admission (e.g., SpO2, NT-proBNP, and albumin), which may contribute to the different severity and outcome observed between the two groups. In addition, the blood …
Risk Factors for Poor Outcomes of Diabetes Patients With COVID-19: A Single-Center, Retrospective Study in Early Outbreak in China	Zhang, N.; Wang, C.; Zhu, F.; Mao, H.; Bai, P.; Chen, L. L.; Zeng, T.; Peng, M. M.; Qiu, K. L.; Wang, Y.; Yu, M.; Xu, S.; Zhao, J.; Li, N.; Zhou, M.	PMID: 33071977	2020	China	describe the clinical features of diabetes patients with COVID-19 infection and investigating the risk factors influencing the prognosis, especially the impact of different anti-diabetic drugs, through a mono-centered retrospective cohort study	Single-Center, Retrospective	Retrospective	N=52	age 65.50 (61.00-72.75), 63.5% male	PCR	T2DM	various DM therapies		proportion of α-GI was significantly higher in the non-severe cases as compared to the severe cases of covid-19 (severe events include admission to Intensive Care Unit (ICU), the need for mechanical ventilation, or death)				First, the study was retrospectively designed from a single center and based on a relatively small sample size, therefore, the roles of the study confounders predicting the severe events might be underestimated. Moreover, it might have unavoidable selection bias as well as heterogeneity. Second, some important confounders were not able to be included in the multivariate analyses, such as the IL-6…
Potential Therapeutic Benefits of Metformin Alone and in Combination with Sitagliptin in the Management of Type 2 Diabetes Patients with COVID-19	Al-Kuraishy, H. M.; Al-Gareeb, A. I.; Albogami, S. M.; Jean-Marc, S.; Nadwa, E. H.; Hafiz, A. A.; A. Negm, W.; Kamal, M.; Al-Jouboury, M.; Elekhnawy, E.; Batiha, G. E. S.; Waard, M. D.	PMID: 36355535	2022	Iraq	The aim of this study was to evaluate the influence of metformin and sitagliptin on inflammatory and cardiometabolic problems in T2DM patients suffering from COVID-19	single center cohort study	Retrospective	N=112	Intervention group: age 44-62 Control group (no Covid-19) age 42-56 M>F	PCR or antibody test	T2DM	Group A T2DM + Covid-19 on metformin n=60 Group B T2DM patients with Covid-19 on Metformin+Sitagliptin (n=52)	Group C T2DM patients w/o Covid-19 on metformin (n=40) Group D T2DM patients without Covid-19 on Metformin+Sitagliptin (n=38)	Inflammatory biomarkers (C reactive protein, ferritin, and procalcitonin), a lung injury biomarker (lactate dehydrogenase), and a coagulopathy biomarker (D-dimer) were elevated in severe COVID-19 patients compared with mild-moderate COVID-19 (p < 0.05) and T2DM patients (p < 0.05). However, metformin plus sitagliptin was more effective than metformin monotherapy in T2DM patients with COVID-19, as…			Only 101 T2DM patients with Covid-19 continued in the study 71 (mild-moderage Covid-19) 30 with severe Covid-19 compared with 78
Inpatient use of metformin and acarbose is associated with reduced mortality of COVID-19 patients with type 2 diabetes mellitus	Li, J.; Wei, Q.; McCowen, K. C.; Xiong, W.; Liu, J.; Jiang, W.; Thomas, R. L.; Hepokoski, M.; He, M.; Shyy, J. Y. J.; Malhotra, A.; Xiong, N.; Li, W. X.	PMID: 34585841	2022	China	The current study aims to investigate the effects of inpatient use of T2DM medications, including metformin, acarbose, insulin and sulfonylureas, on the mortality of COVID-19 patients with T2DM during hospitalization.	Retrospective cohort study	Retrospective	N=131 individuals with T2DM	56.5% Male, 43.5% Female , Age 66.8 (+/- 11.6)	PCR	T2DM	Insulin, metformin, sulfonylureas, acarbose		When medication use after admission was analysed for this cohort of patients, significant associations with survival were found for both metformin (p = .02) and acarbose use (p = .04), but not for insulin and sulfonylurea (Table 1).	Those taking metformin or acarbose or both were found to have significantly better chance of survival when compared with those on neither metformin nor acarbose either before (Figure 1C) or after admission			T2DM patients taking metformin or acarbose or both might have different disease severity or vulnerability than those under other management. The sample size is modest and not large enough for propensity
Prognostic Factors for COVID-19 Hospitalized Patients with Preexisting Type 2 Diabetes	Fu, Yuanyuan; Hu, Ling; Ren, Hong-Wei; Zuo, Yi; Chen, Shaoqiu; Zhang, Qiu-Shi; Shao, Chen; Ma, Yao; Wu, Lin; Hao, Jun-Jie; Wang, Chuan-Zhen; Wang, Zhanwei; Yanagihara, Richard; Deng, Youping	PMID: 35047039	2022	China	identified clinical factors associated with COVID-19 outcomes specifically targeted at T2D patients and built a nomogram for clinicians to quickly identify high-risk T2D patients hospitalized for COVID-19 and for patients to easily do self-monitoring through risk assessment.	retrospective cohort study	Retrospective	N=382, With DM (n=108), without DM (n=274)	All Covid-19 patients: Age 63 (52–70)	Chest CT or PCR	T2DM	28 (25.9%) only insulin, 15 (13.9%) one or more oral medications, and 65 (60.2%) oral medications plus insulin. six types of diabetes oral medication were used in this cohort, including metformin (49, 52.7%), alpha-glucosidase inhibitors (acarbose) (31, 33.3%), meglitinides (repaglinide) (7, 7.5%), thiazolidinediones (pioglitazone) (3, 3.2%), sodium-glucose cotransporter 2 (SGLT2) inhibitors (dap…	No diagnosis of DM	Based on the multivariate Cox model, COVID-19 patients with diabetes treated with oral medication only or with oral medication plus insulin had a significant lower mortality risk than those treated with insulin only	In the nonsevere and severe disease groups, favorable outcomes were more prevalent among COVID-19 patients receiving oral medication only or oral medication plus insulin than among the insulin-only group (100%, 100% vs. 60% for nonsevere, p = 0.020; 97.4%, 100% vs. 73.3% for severe, p = 0.034)	the blood glucose level of patients treated with oral medication plus insulin was higher than that of patients treated with insulin only. insulin-only group had significantly increased acute cardiac injury (p = 0.0004), 'e use of metformin was significantly associated with favorable outcomes compared with other oral medications	382 patients with a definitive clinical outcome (discharged or died) in this study, and 108 of them had T2D. 'e median age was 63 (range: 23–91) years; 49.5% (189/382) were female and 50.5% (193/382) were male
The association of diabetes and the prognosis of COVID-19 patients: A retrospective study	Liu, Z.; Bai, X.; Han, X.; Jiang, W.; Qiu, L.; Chen, S.; Yu, X.	PMID: 32853685	2020	China		retrospective cohort study	Retrospective	Diabetes (n=64) without diabetes (n=128)	Without diabetes age 67 (59.3-71), M 53.9% F 46.1% With diabetes age 66 (59-71) M 54.7% F 45.3%	PCR	Not specified	of the 64 patients with diabetes 52 patients received antidiabetic treatment including metformin (34.6%) and insulin (42.3%), alpha-glucosidase inhibitors (50%), pioglitazone (11.5%), sulfonylureas (11.5%), DDP4i (11.5%)	no diabetes	Metformin or insulin were not associated with the worsening of COVID-19 in the patients with diabetes.	Alpha-glucosidase inhibitors were significantly associated with decreased odds of disease worsening			Interpretation of results may be limited due to sample size, due to the retrospective design the lack of data didnt allow for type of DM, disease course, and mean hospital glucose to be analyzed. Due to lack of mean in hospital glucose. , due to the lack of mean in-hospital BG resulting from the urgency of pandemic, only the maximum of the in-hospital BG could be used to reflect the in-hospital g…
Immune-inflammatory biomarkers and the risk of cardiac injury in COVID-19 patients with diabetes: a retrospective cohort study	Bo, Y.; Yuli, C.; Ye, W.; Junfeng, L.; Xiaolin, C.; Yan, B.; Zhongyuan, W.	PMID: 36123740	2022	China	Clarify the potential risk assessment role of the immune-inflammatory reaction on cardiac injury in DM during hospitalization	retrospective cohort study	Retrospective	N=168, Insulin 73/168, Insulin + oral antihyperglycemic 63/168, only oral antihyperglycemic 32/168	Age 67 (57-74), gender 53.3% male	PCR	Not specified	Insulin + oral antihyperglycemics	Individuals w/o diabetes	Only insulin therapy: 70.8% had cardiac injury, Insulin + OAH 25% had cardiac injury, only OAH 14.3% had cardiac injury				Single center retrospective study leads to lack of data (echocardiography, continious monitoring of blood glucose, and cTnI, relatively small sample size, no dynamic alteration of immune-inflammatory biomarkers and cardiac injury indicators in DM patients after hospitalization. Possible selection bias
Diabetes, Drug Treatment, and Mortality in COVID-19: A Multinational Retrospective Cohort Study	Nyland, J. E.; Raja-Khan, N. T.; Bettermann, K.; Haouzi, P. A.; Leslie, D. L.; Kraschnewski, J. L.; Parent, L. J.; Grigson, P. S.	PMID: 34580086	2021	Multinational	To determine whether treatment with GLP-1R agonists, DPP-4 inhibitors, or pioglitazone in patients with COVID19 and T2DM was associated with better outcomes	Retrospective analysis	Retrospective	Of those who were hospitalized, 35.2% (94 of 267) in the GLP-1 cohort, 39.6% (264 of 667) in the DPP-4 cohort, 39.8% (43 of 108) in the pioglitazone cohort, and 38.6% (486 of 1,259) of the Any Med cohort remained on their respective medications	No G/D/P Age 69.4 (4.8), 54% M, GLP-1 age 58.3 (13.1) M 43%, DPP4i age 66.4 (13) M 54%, Pioglitazone age 65.3 (12.7) M56%,Any med Age 64.1 (13.3), M 52%	Diagnostic code or PCR	T2DM	GLP-1, DPP4i, Pioglitzone, Any med	Discontinuation of medication	There were no differences in the incidence of respiratory complications for patients who continued compared with those who discontinued GLP-1R agonists or pioglitazone both before (GLP-1R: 39% vs. 44%, RR 0.87 [95% CI 0.65–1.18; P = 0.37]; pioglitazone: 36% vs. 51%, RR 0.70 [95% CI 0.44–1.11; P = 0.11]) and after (GLP-1R: 46% vs. 54%, RR 0.86 [95% CI 0.61– 0.1.21; P = 0.39]; pioglitazone: 43% vs.…	Hospitalized patients in the DPP-4 cohort and Any Med cohort who remained on their medications had a 59% and 52% relative decrease in the incidence of mortality compared with patients who discontinued their medication (DPP-4: 9% vs. 21%, RR 0.42 [95% CI 0.27–0.64; P < 0.001]; Any Med: 8% vs. 16%, RR 0.48 [95% CI 0.34–0.69; P < 0.001]). This maintained significance after propensity matching, with …			Differences in mortality as a function of the continuation of medication could not be compared within the GLP-1R or pioglitazone cohorts following propensity matching because of small group size. TriNetX COVID-19 Research Network of 56 large health care organizations
Blood glucose control with different treatment regimens in type 2 diabetes patients hospitalized with COVID-19 infection: A retrospective study	Chertok Shacham, E.; Maman, N.; Ishay, A.	PMID: 36701712	2023	Israel	compared the effects of the usual basal-bolus insulin regimen versus combined alternative treatment modalities with or without insulin, on glucose control in COVID-19 infected patients, in a hospital setting.	Retrospective analysis	Retrospective	N=359, Insulin only n=197, other treatments+/- insulin n=162	Overall age 69 (13), M 52.2%, Insulin group: age 68 (13), M 50.7%, Non-insulin group: age 66(13), M 53%	Not Specified	T2DM	Insulin	Other treatments +/- insulin	Average blood glucose during hospitalization was higher in the insulin-only treatment group versus another treatment group (201±66mg/dL vs 180±71mg/dL, respectively; P = .004)	The overall survival in the 359 included patients was 65.5%. In the insulin-only treated group, 56.3% were alive at 28 days after admission, while in the other group 76% of patients survived (P = .2).	In the 359 studied patients, HbA1c level decreased after hospitalization compared with preadmission value (7.5 ± 1.7 % vs 7.9 ± 1.8 %, respectively; P = .002). Also, in each treatment group diabetes control improved after hospitalization	DM treatment during hospitalization: During hospitalization most of the patients in the combined treatment group were treated with metformin on top of insulin treatment (131 out 162 patients), whereas 28 patients received SGLT-2 inhibitors, 12 patients were treated with dipeptidyl peptidase 4 inhibitors, 12 with GLP-1 RA, and 7 patients with sulfonylurea.
Inflammation, Hyperglycemia, and Adverse Outcomes in Individuals With Diabetes Mellitus Hospitalized for COVID-19	Alexi Vasbinder, Elizabeth Anderson, Husam Shadid, et al.	PMID: 35045184	2022	USA	to characterize the impact of DM on COVID-19–related outcomes in relation to inflammation, identify the determinants of risks in individuals with DM, and examine the interplay among inflammatory biomarkers, hyperglycemia, insulin use, and in-hospital outcomes.	Multicenter observational study	Retrospective	N=2044 With DM n=686 W/o DM n=1358	Overall cohort - Age 60(16), M 58.2%, Black 20.5%	PCR	T1DM and T2DM	Insulin		modest correlations between biomarkers of inflammation and both glucose coefficient of variation (r = 0.05–0.02) and average insulin dose (r = 0.09–0.02) during hospitalization	a greater percentage of high glucose values, and a higher required insulin dose were all associated with a greater odds of mortality in individuals with DM. Per each 10% higher glucose coefficient of variation, the odds of mortality was 1.30 (95% CI 1.11, 1.54])			Given the small number of patients with type 1 DM in this cohort, the findings cannot be extended to these individuals. The diagnosis of DM was based on medical chart review and available HbA1c levels at the time of admission; thus, it is possible that some individuals classified as not having DM could have had undiagnosed DM. Finally, mechanistic studies are warranted to validate the inferences …
Metformin Effectiveness in Reducing Mortality among Covid-19 Patients with Type 2 Diabetes Mellitus at a Tertiary Hospital in Indonesia	Hany Yusmaini	10.20473/fmi.v59i3.46944	2023	Indonesia	To analyze the effectiveness of metformin in reducing mortality rates among COVID-19 patients with T2DM	Observational retrospective cohort study	Retrospective	N= 137 Metformin group n=56 non metformin group n=81	Age 20-85 53.6% male46.4% obese	Not Specified	T2DM	Metformin (n=56)	non-metformin n=81 (other agents include: TZD, DPP-4i, sulfonylurea, alpha glucosidase inhibitor, insulin)	Six patients had metformin as monotherapy. The rest had it as part of a combination. The results demonstrated a statisticaully significant correlation between the administration of metformin and a lower mortality rate among COVID-19 patients with T2DM (p<.005; RR<1.000). The mortality rate in the sample group that received metformin was lower (19.6%) compared to the group on other medication (38.…
Effects of Metformin on COVID-19 Patients with Type 2 Diabetes: A Retrospective Study	Guo, Z.; Gao, Y.; Xie, E.; Ye, Z.; Li, Y.; Zhao, X.; Shen, N.; Zheng, J	PMID: 37645237	2023	China	To determine whether metformin therapy for T2DM is associated with low in-hospital mortality in patients hospitalized for COVID-19	Retrospective cohort study	Retrospective	N=571	53.6% male median age was 65 (IQR 57-72)	PCR	T2DM	Metformin (n=241)	non metformin (other agents include: acarbose, insulin, gliclazide)	The in-hospital mortality and invasive mechanical ventilation of metformin group was lower than non-metformin group	Hospital stay was significantly longer for the metformin-treated patients that non-metformin treated patients (16 days vs 14 days p=0.12)	Metformin showed lower incidences of acute cardiac events, severe respiratory failure, compared to non-metformin treated patients
The potential therapeutic effect of metformin in type 2 diabetic patients with severe COVID-19	Al-Kuraishy, H. M.; Al-Gareeb, A. I.; El Kholy, A. A.; El-Khateeb, E.; Alexiou, A.; Papadakis, M.; Elekhnawy, E.; Alsubaie, N.; Hamad, R. S.; Batiha, G. E.	PMID: 38095392	2023	Iraq	To elucidate the possible role of metformin monotherapy in management T2DM patient with covid-19	Prospective cohort study	Prospective	N=100	M>W age 45-63	Not Specified	T2DM	Metformin n=60 (45 men, 15 women)	Non-metformin n=40 (35 men, 5 women)	Metformin was more effective in reducing inflammatory biomarkers and oxidative stress biomarkers
Association of Metformin, Dipeptidyl Dipeptidase-4 Inhibitors, and Insulin with Coronavirus Disease 2019eRelated Hospital Outcomes in Patients with Type 2 Diabetes	Obiri-Yeboah, D.; Bena, J.; Alwakeel, M.; Buehler, L.; Makin, V.; Zhou, K.; Pantalone, K. M.; Lansang, M. C.	PMID: 37301375	2023	USA	To determine the effect of metformin, DDP-4i, and insulin on admission to the ICU, need for assisted ventilation, development of renal insufficiency, and mortality in patients admitted with COVID-19	retrospective cohort study	Retrospective	N=529	52.7% male, mean age 67, mean BMI 32.2	PCR	T2DM	Insulin (n=377), metformin (n=148), DPP-4i (n=32)		Insulin was associated with increased ICU admission, but not with need for assisted ventilation or mortality.	Neither metformin or DPP-4i was associated with ICU admission, need for assisted ventilation, or mortality	None of the medications were associated with the development of renal insufficiency
Long and Short-term Metformin Consumption as a Potential Therapy to Prevent Complications of COVID-19	Shaseb, E.; Ghaffary, S.; Garjani, A.; Zoghi, E.; Dizaji, N. M.; Soltani, S.; Sarbakhsh, P.; Somi, M. H.; Valizadeh, P.; Taghizadieh, A.; Faghihdinevari, M.; Varshochi, M.; Naghily, B.; Bayatmakoo, Z.; Saleh, P.; Taghizadeh, S.; Haghdoost, M.; Owaysi, H.; Ghavghani, F. R.; Tarzamni, M. K.; Moradi, R.; Azar, F. J. A.; Khiabani, S. S.; Ghazanchaei, A.; Hamedani, S.; Hatefi, S.	PMID: 37646067	2023	Iran	To evaluate the effect of metformin in complication improvement of hospitalized patients with COVID-19	RCT	RCT	N=189		Lab or clinically confirmed	T2DM	Metformin (n=85)	non-metformin (n=104)	Metformin was effective at reducing need for invasive mechanical ventilation	Metformin did not reduce the need for ICU admission, mortality, or length of stay
Effects of different treatments for type 2 diabetes mellitus on mortality of coronavirus disease from 2019 to 2021 in China: a multi-institutional retrospective study.	Xu, K.; He, W.; Yu, B.; Zhong, K.; Zhou, D.; Wang, D.W.	PMID: 38755442	2024	China	To determine the efect of diferent antidiabetic drugs on the outcomes of patients with COVID-19 and T2DM, to compare common antidiabetic drugs, such as insulin, metformin, alpha-glycosidase inhibitors, sulfonylureas, glinides, and DPP4 inhibitors	retrospective cohort study	Retrospective	N = 53,030 T2DM = 4,922	T2DM cohort Median age 66 (IQR 58–76) years; 53.4% male	Not Specified	T2DM	Insulin, metformin, AGIs	w/o T2DM	After adjustment of age, sex, comorbidities, and inhospital medications, the use of insulin was associated with higher mortality (adjusted HR, 2.08; 95% CI, 1.61–2.67; p < 0.001; Fig. 2). In addition, the adjusted HRs for other variables were 0.41 (95% CI, 0.24–0.71; p=0.001) for metformin, 1.11 (95% CI, 0.64–1.94; p=0.702) for sulfonylureas, 0.64 (95% CI, 0.23–1.76, p=0.384) for glinides, 0.72 (…	Acute kidney injury appeared less than in the insulin group than in the non-insulin group (10.2% vs. 7.8%, p=0.033), and the patients using invasive mechanical ventilation and ECMO were more in the insulin group than in the noninsulin group (invasive mechanical ventilation, 10.6% vs. 3.0%, p<0.001; ECMO, 1.2% vs. 0.3%, p=0.001; Table S1). However, the incidences of ARDS and acute kidney injury we…		with a lower mortality risk, while insulin treatment might bring about increased mortality. A similar result was observed in the subgroup analysis, classifed according to baseline characteristics. Tese results suggest that insulin treatment came to worse outcomes, whereas metformin and AGIs were associated with better outcomes	First, the data were collected from December 2019 to August 2021, which may have lagged behind the current pandemic situation. Due to the urgent state at that time, comprehensive monitoring of various indices was lacking in inpatients. Second, this was only retrospective that could not describe causal efects and only provided clinical evidence for therapy
The impact of type 2 diabetes and glycaemic control on mortality and clinical outcomes in hospitalized patients with COVID-19 in the capital region of Denmark	Kliim-Hansen, V.; Johansson, K.S.; Gasbjerg, L.S.; Jimenez-Solem, E.; Petersen, T.S.; Nyeland, M.E.; Winther-Jensen, M.; Ankarfeldt, M.Z.; Pedersen, M.G.; Ellegaard, A.-M.; Knop, F.K.; Christensen, M.B.	PMID: 37799010	2023	Denmark	To explore the impact of type 2 diabetes (T2D), glycaemic control and use ofglucose-lowering medication on clinical outcomes in hospitalized patients withCOVID-19	retrospective cohort study	Retrospective	N = 4430 T2DM = 1236	T2DM cohort Median age 72 (SD 13) years; 59% male	PCR	T2DM	DPP4 inhibitors, GLP-1 agonists, insulin, metformin, SLGT-2 inhibitors, sulphonylureas	w/o T2DM	There was no statistically significant association between specific glucose-loweringmedications and the risk of death or admission to ICU			In the unadjusted analysis, we found a signifi-cantly increased mortality risk within the first 30 days afteradmission for patients with T2D compared with patients withoutdiabetes. However, most of this heightened risk could be attrib-uted to several confounders,	risk of residual confounding related to unknown covariates. Most importantly, we did not have socioeconomic status or edu-cation levels, which in other publications have been observed toimpact health outcomes. Thus, because of the data qualityand high number of covariates that we were able to correct for, wefind it unlikely, but cannot exclude, that unmeasured confounderswould change the results …
Is Metformin Use Associated with a More Favorable COVID-19 Course in People with Diabetes?	Silverii, GA; Fumagalli, C; Rozzini, R; Milani, M; Mannucci, E; Marchionni, N	PMID: 38610639	2024	Italy	to investigate the possible effect of metformin on COVID-19 case fatality in hospitalized patients.	retrospective cohort study	Retrospective	DM n=524 metformin n= 220	70.4% male, median 74 years (IQR 64; 78)	Not Specified	Not specified	metformin	no metformin	Of the 220 patients who were on metformin therapy, 60 (27.3%) died, whereas the proportion of deceased patients who were not on metformin was 36% (99 out of 275 patients). A binomial logistic regression showed that metformin use was associated with a significant reduction in case fatality (OR 0.67 [0.45–0.98], 95% CI, p = 0.039	Age (OR 1.97 [1.62–2.37, 95% CI], p < 0.0001) and stage 4 or 5 CKD (OR 1.97 [1.62–2.37, 95% CI], p < 0.0001) were the strongest single predictors, among the components of the MRS score; furthermore, the presence of previous heart disease, which was not included in the score, was strongly associated with a higher mortality in people with diabete		A beneficial effect of metformin on COVID-19 was not proven after adjusting for confounding factors.	absence of information on blood glucose or glycated hemoglobin levels, which may be confounding factors, given that a worse glycemic control has been associated with a more severe COVID-19 course [8,54,55]. Furthermore, no data on the prevalence of microvascular complications, a condition which has also been linked to a worse prognosis of COVID-19 [55], were available in our retrospective study, …
The effect of dapagliflozin use on cardiovascular outcomes in type 2 diabetic patients hospitalized with COVID-19	Ozbek, O.; Can, M.M.	https://doi.org/10.1007/s13410-023-01287-0	2023	Turkey	to evaluate the efficacy and safety of dapagliflozin (a widely approved SGLT2 inhibitor) with respect to its effects on MACE, all-cause death, and new or worsening cardiometabolic conditions, as well as clinical outcomes, in diabetic patients with COVID-19.	retrospective cohort study	Retrospective	N= 446 dapagliflozin n = 120 other ADA n = 326	mean age 64.32 ± 10.92 years, 47.8% male	PCR	T2DM	dapagliflozin	other oral antidiabetic agents	major adverse cardiovascular events (MACE) occurred in 23 patients (19.2%) in the dapagliflozin group and 70 patients (21.5%) in the non-dapagliflozin group (p = 0.689). Among the 23 MACE patients in the dapagliflozin group, 16 were diagnosed with new cardiovascular outcomes (CVO) and 7 with ACS. During the 120-day follow-up period, 2 out of 16 CVO patients and 1 out of 7 ACS patients died.	Eight patients (6.7%) were admitted to the intensive care unit in the dapagliflozin group, while 67 patients (20.6%) had intensive care unit admission in the non-dapagliflozin group (p = 0.001). There were 6 (5%) deaths in the dapagliflozin group and 58 (17.8%) in the non-dapagliflozin group (p = 0.001). No significant differences were found between groups in terms of length of stay in hospital a…		We found lower rates of ICU admission and mortality in the dapagliflozin group. Although not statistically significant, lower rates of MACE development were observed in the group receiving dapagliflozin compared to non-recipients.	single center with a moderate sample size; we could not include anthropometric data, which may have caused bias in the results; unmeasured or uncontrolled confounders common in such retrospective studies; only hospitalized COVID-19 patients who did not have severe disease were included in the study, so we were unable to evaluate outcomes in non-hospitalized cases and patients with greater disease…
Effect of pioglitazone on inflammatory response and clinical outcome in T2DM patients with COVID-19: a randomized multicenter double-blind clinical trial	Baagar K; Alessa T; Abu-Farha M; Abubaker J; Alhumaidi H; Franco Ceruto JA; Hamad MK; Omrani A; Abdelrahman S; Zaka-Ul Haq M; Safi AW; Alhariri B; Barman M; Abdelmajid A; Cancio HVD; Elmekaty E; Al-Khairi I; Cherian P; Jayyousi L; Ahmed M; Qaddoumi M; Hajji S; Esmaeel A; Al-Andaleeb A; Channanath A; Devarajan S; Ali H; Thanaraj TA; Al-Sabah S; Al-Mulla F; Abdul-Ghani M; Jayyousi A	PMID: 39308871	2024	Qatar and Kuwait	to evaluate the efficacy of pioglitazone, a strong insulin sensitizer with anti-inflammatory properties, in improving the clinical outcomes of patients with type 2 diabetes admitted with moderate–severe COVID-19.	randomized multicenter double-blind clinical trial	RCT	N= 350 pioglitazone (n = 189), placebo (n = 161)	mean age 51 (SD 12) 69 %men	Not Specified	T2DM	pioglitazone 45 mg/day	placebo	The primary composite outcome [(1) clinical income that includes a difference in the incidence at 4 weeks of a composite outcome comprising the following: (a) requirement for mechanical ventilation (invasive [with tracheal tube] or noninvasive); (b) myocardial damage measured as plasma troponin I level > 3 times the upper normal limit; and (c) death; and (2) the difference in inflammatory respons…	Pioglitazone caused a significant reduction in IL-3 compared to placebo (mean (SD) 2.73 (± 2.14) [95% CI: 0.02, 1.1], p = 0.043 vs. 2.28 (± 1.67) [95% CI: − 0.23, 0.86], p = 0.3, respectively), as seen in Table 5. However, no significant effect was observed on other inflammatory markers.		The results of the present study failed to demonstrate a significant clinical benefit of pioglitazone on the clinical outcome (mortality, cardiac damage, or ICU admission) in T2DM patients admitted with COVID-19 infection.	a more robust clinical trial with a larger cohort is still needed to add to the existing evidence
Insulin and Metformin Administration: Unravelling the Multifaceted Association with Mortality across Various Clinical Settings Considering Type 2 Diabetes Mellitus and COVID-19	Lewandowski, L; Bronowicka-Szydelko, A; Rabczynski, M; Bednarska-Chabowska, D; Adamiec-Mroczek, J; Doroszko, A; Trocha, M; Kujawa, K; Matera-Witkiewicz, A; Kuznik, E; Lubieniecki, P; Madziarski, M; Sokolowski, J; Jankowska, EA; Madziarska, K	PMID: 38540218	2024	Poland	to explore the mortality-wise effect of insulin and metformin administration in the European (Polish) model of the COVID-19-positive diabetic population sample composed of all patients admitted to the Temporary COVID-19 Hospital in Wroclaw, Poland	retrospective cohort study	Retrospective	N= 430	survivors mean age 70 (IQ 64–76) 48.35% female non-survivors mean age 75 (IQ 67–83) 34.58% female	PCR	T2DM	metformin only; insulin and other ADAs						small sample size; all of the observed interactions were not added to the multivariate model (Figure 3), having in mind that such a model would be highly prone to overfitting, thus would be biased with an increased false discovery rate; , some patient features that could have had an impact on the observed were not registered upon creating this database in the times of COVID-19 onset
